# Supplementary material for: Integrated Analysis of Cortex Single-Cell Transcriptome and Serum Proteome Reveals the Novel Biomarkers in Alzheimer’s Disease
Source: Brain Sci. 2022 Aug 1;12(8):1022. doi: 10.3390/brainsci12081022 (PMC9405865; doi:10.3390/brainsci12081022)
Supplement: Supplementary file 1 [file brainsci-12-01022-s001.zip]

Archive with 2 entries (2 files):
- brainsci-1719909-supplementary.xlsx
- supplementary Figures.pdf
