# Supplementary material for: Integrated Analysis of Cortex Single-Cell Transcriptome and Serum Proteome Reveals the Novel Biomarkers in Alzheimer’s Disease
Source: Brain Sci. 2022 Aug 1;12(8):1022. doi: 10.3390/brainsci12081022 (PMC9405865; doi:10.3390/brainsci12081022)
Supplement: Supplementary file 1 [file brainsci-12-01022-s001.zip › brainsci-1719909-supplementary.xlsx]

## Sheet: Supplementary Table S1
Supplementary Table S1 : Pathology and clinical history of the patients used for single-cell transcriptome sequencing. Clinical traits of the individuals involved in this study, including age, gender, post mortem interval (PMI), diagnosis, ApoE genotype and amyloid pathology.
Case#	Age	Gender	PMI	Diagnosis	ApoE	Braak	Abeta plaque
EC_AD1_AD2 donor 1	91	Male	8	AD	NA	VI	Numerous diffuse and neuritic Abeta plaque
EC_AD1_AD2 donor 2	83.8	Male	10	AD	E3/E4	VI	Numerous diffuse and neuritic Abeta plaque
EC_AD3_AD4 donor 1	67.8	Female	21	AD	NA	VI	Numerous diffuse and neuritic Abeta plaque
EC_AD3_AD4 donor 2	83	Female	34	AD	E3/E3	VI	Numerous diffuse and neuritic Abeta plaque
EC_AD5_AD6 donor 1	73	Male	9.5	AD	E4/E4	VI	Numerous diffuse and neuritic Abeta plaque
EC_AD5_AD6 donor 2	74.6	Male	30	AD	E3/E4	VI	Numerous diffuse and neuritic Abeta plaque
EC_Ct1_Ct2 donor 1	67.3	Female	24	Control	E3/E3		Occasional diffuse plaque in cortex
EC_Ct1_Ct2 donor 2	82.7	Female	28.5	Control	E3/E3		None
EC_Ct3_Ct4 donor 1	72.6	Male	42.5	Control	E3/E3		None
EC_Ct3_Ct4 donor 2	75.6	Male	46	Control	E3/E4		None
EC_Ct5_Ct6 donor 1	77.5	Male	53.5	Control	E3/E3		None
EC_Ct5_Ct6 donor 2	82.7	Male	27	Control	E2/E4		None
PFC_AD1	60	Female	18.75	AD	E3/E3	VI	Numerous diffuse and neuritic Abeta plaque
PFC_AD2	63	Male	21.25	AD	E3/E3	VI	Numerous diffuse and neuritic Abeta plaque
PFC_AD3	69	Male	12	AD	E3/E4	V	Numerous diffuse and neuritic Abeta plaque
PFC_AD4	71	Male	14	AD	E4/E4	VI	Numerous diffuse and neuritic Abeta plaque
PFC_AD5	72	Female	11.5	AD	E4/E4	VI	Numerous diffuse and neuritic Abeta plaque
PFC_AD6	84	Male	13.75	AD	E3/E4	V	Numerous diffuse and neuritic Abeta plaque
PFC_AD7	85	Male	58	AD	E3/E4	IV	Numerous diffuse and neuritic Abeta plaque
PFC_AD8	95	Male	27	AD	E3/E4	IV	Numerous diffuse and neuritic Abeta plaque
PFC_con1	74	Female	39.5	Control	E3/E3		None
PFC_con2	78	Male	51.5	Control	E3/E3		None
PFC_con3	79	Female	48	Control	E3/E3		None
PFC_con4	85	Male	30.5	Control	E3/E3		None
PFC_con5	90	Male	5.5	Control	E2/E3		None
PFC_con6	93	Male	34.5	Control	E2/E3		None
PFC_con7	94	Female	29.5	Control	E3/E4		None
PFC_con8	56	Male	27.5	Control	None		None
PFC_con9	56	Male	19	Control	None		None
PFC_con10	69	Male	52	Control	None		None

## Sheet: Supplementary Table S2
Supplementary Table S2 : Pathology and clinical history of the patients used for serum proteomes. Clinical traits of the individuals involved in this study, including age, gender, post mortem interval (PMI), diagnosis, ApoE genotype and amyloid pathology.
Case#	Age	Gender	PMI	Diagnosis	ApoE	Braak	Abeta plaque
control 1	86	Male	3	Control	E3/E3	I	None
control 2	80	Male	2.16	Control	E3/E3	I	None
control 3	91	Male	3.33	Control	E3/E3	III	None
control 4	61	Male	2.33	Control	E3/E3	I	None
control 5	75	Female	2.75	Control	E3/E4	III	None
AD 1	85	Male	3	AD	E3/E3	VI	Numerous diffuse and neuritic Abeta plaque
AD 2	86	Male	3.16	AD	E3/E3	V	Numerous diffuse and neuritic Abeta plaque
AD 3	75	Female	2.83	AD	E3/E3	V	Numerous diffuse and neuritic Abeta plaque
AD 4	82	Male	2.95	AD	E3/E3	V	Numerous diffuse and neuritic Abeta plaque
AD 5	78	Male	1.83	AD	E3/E4	VI	Numerous diffuse and neuritic Abeta plaque
AD 6	NA	NA	3	AD	E4/E4	V	Numerous diffuse and neuritic Abeta plaque

## Sheet: Supplementary Table S3
Supplementary Table S3 : Pathology and clinical history of the patients used for ELISA validing.
Case#	Age	Gender	Diagnosis	Braak
serum_control 1	65	Female	Control	II
serum_control 2	64	Female	Control	I
serum_control 3	61	Female	Control	III
serum_control 4	64	Female	Control	II
serum_control 5	68	Female	Control	II
serum_control 6	71	Male	Control	I
serum_control 7	80	Male	Control	I
serum_control 8	68	Male	Control	II
serum_control 9	62	Female	Control	I
serum_control 10	66	Male	Control	III
serum_control 11	60	Female	Control	I
serum_control 12	73	Male	Control	II
serum_control 13	65	Female	Control	II
serum_control 14	69	Male	Control	I
serum_control 15	61	Male	Control	II
serum_control 16	67	Male	Control	I
serum_control 17	65	Female	Control	I
serum_control 18	78	Female	Control	II
serum_control 19	67	Male	Control	I
serum_control 20	65	Male	Control	III
serum_AD 1	67	Male	AD	VI
serum_AD 2	78	Female	AD	VI
serum_AD 3	81	Female	AD	V
serum_AD 4	66	Male	AD	VI
serum_AD 5	74	Female	AD	V
serum_AD 6	71	Male	AD	VI
serum_AD 7	84	Male	AD	VI
serum_AD 8	72	Male	AD	VI
serum_AD 9	76	Female	AD	V
serum_AD 10	68	Female	AD	VI
serum_AD 11	80	Male	AD	VI
serum_AD 12	74	Male	AD	VI
serum_AD 13	74	Male	AD	VI
serum_AD 14	70	Female	AD	V
serum_AD 15	65	Female	AD	V
serum_AD 16	73	Male	AD	VI
serum_AD 17	64	Female	AD	VI
serum_AD 18	72	Female	AD	V
serum_AD 19	68	Female	AD	VI
serum_AD 20	77	Male	AD	VI
